# Supplementary material for: Atheroprotective Effects and Mechanisms of Postmarketing Chinese Patent Formulas in Atherosclerosis Models: A Systematic Review
Source: Evid Based Complement Alternat Med. 2021 Nov 27;2021:4010607. doi: 10.1155/2021/4010607 (PMC8643251; doi:10.1155/2021/4010607)
Supplement: Supplementary Materials — Table S1. Classification of the postmarketing Chinese patent formulas in vivo. Table S2. Classification of the AS models in vivo. Table S3. Details of herbal drugs of the included formulas. Table S4. The bias of included animal studies according to SYRCLE's ROB tool. [file 4010607.f1.zip]

Archive with 4 entries (4 files):
- 4010607.f1/Supplementary Table S1 (1).docx
- 4010607.f1/Supplementary Table S2 (1).docx
- 4010607.f1/Supplementary Table S3 (1).docx
- 4010607.f1/Supplementary Table S4.docx
